# Supplementary material for: Empagliflozin Induced Ketosis, Upregulated IGF-1/Insulin Receptors and the Canonical Insulin Signaling Pathway in Neurons, and Decreased the Excitatory Neurotransmitter Glutamate in the Brain of Non-Diabetics
Source: Cells. 2022 Oct 25;11(21):3372. doi: 10.3390/cells11213372 (PMC9657243; doi:10.3390/cells11213372)
Supplement: Supplementary file 1 [file cells-11-03372-s001.zip]

Archive with 3 entries (3 files):
- Figure S1. Cryo-EM.pdf
- Other material S1. Study protocol.pdf
- Other material S2. Scanner specific LCModel í░control.txtí▒ file.txt
